# Supplementary material for: Bioethanol production using vegetable peels medium and the effective role of cellulolytic bacterial (Bacillus subtilis) pre-treatment
Source: F1000Res. 2018 May 3;7:271. Originally published 2018 Mar 5. [Version 2] doi: 10.12688/f1000research.13952.2 (PMC5968363; doi:10.12688/f1000research.13952.2)
Supplement: Alcohol production from vegetable peels by yeast isolates SC1 and DJ1 at pH 6. Media pre-treated with Bacillus subtilis [file f1000research-7-16203-s0000.tgz]

Archive with 1 entries (1 files):
- 40663f67-590f-4a6c-b678-b30476219ece_Dataset_1.docx
